# Supplementary material for: Identifying potential DNA methylation markers for the detection of esophageal cancer in plasma
Source: Front Genet. 2023 Oct 4;14:1222617. doi: 10.3389/fgene.2023.1222617 (PMC10586502; doi:10.3389/fgene.2023.1222617)
Supplement: Supplementary file 1 [file Table1.XLSX]

## Sheet: Supplemental Table1
Supplementary Table 1. Primers and probes used in this study.
Primer/probe	Sequence (5’-3’)
ELMO1-forward	TCGTAGATTTTGGTCGAAATGT
ELMO1-reverse	CGCTAAAAATACGACGCCCG
ELMO1-probe	GGTTTTCGGGTTTCGGGTTTTG
ZNF582-forward	TGCGTGTGATTTTTTAGCGAGAGA
ZNF582-reverse	TCACGCACACACAATAACGAC
ZNF582-probe	TGGGCGAGTGATCGAGTGGG
FAM19A4-forward	AGTCGGGCGGTTCGGTTA
FAM19A4-reverse	CCAAAACGACGCGCAACTA
FAM19A4-probe	CCCAACTAACGCGCTAACCAAA
PAX1-forward	CGGTTAGACGAATTTTTTTTAATCGGATGA
PAX1-reverse	CGCCCGCTCCAAAACCTA
PAX1-probe	CCCGCGACCCCAAACC
C13orf18-forward	TTTTTAGGGAAGTAAAGCGTCG
C13orf18-reverse	CAAAAACACAAAAATAATACTCGAA
C13orf18-probe	AGATGGAAGAAATTTTGGAGATGCGCGTT
JAM3-forward	GGGATTATAAGTCGCGTCGC
JAM3-reverse	CGAACGCAAAACCGAAATCG
JAM3-probe	CGCCTCAACGCCATATCGAAAATTACT
TERT-forward	GGTTTCGATAGCGTAGTTGTTTC
TERT-reverse	ACGTAATACTAAACCCGAACGC
TERT-probe	AAACGCGACCCAAACCCCCGAAT
ACTB-forward	GTGATGGAGGAGGTTTAGTAAGTT
ACTB-reverse	CCAATAAAACCTACTCCTCCCTTAA
ACTB-probe	ACCACCACCCAACACACAATAACAAACACA

## Sheet: Supplemental Table2
Supplemental Table2. The Ct values of each subjects in training cohort.
Sample ID	Age	Gender	Group	ELMO1	ZNF582	FAM19A4	PAX1	C13orf18	JAM3	TERT	ACTB
0008	82	Male	Esophageal cancer	35.8833	33.9935	50*	36.9319	50*	50*	50*	33.7411
0014	72	Male	Esophageal cancer	50*	38.6036	39.9688	40.587	39.3571	42.1064	50	33.4128
0047	71	Female	Esophageal cancer	50*	38.3027	36.6665	45.0411	50*	50*	46.0551	31.8829
0056	79	Male	Esophageal cancer	50*	50*	36.9705	50*	50*	50*	50*	33.9392
0222	64	Male	Esophageal cancer	50*	35.5087	50*	37.5193	40.4783	43	50*	32.5806
0224	67	Female	Esophageal cancer	50*	35.3129	36.9407	48.6159	50*	50*	50*	33.4827
0235	60	Male	Esophageal cancer	50*	30.7346	36.5576	33.5557	50*	50*	32.8414	32.8251
0245	68	Male	Esophageal cancer	50*	40.4594	50*	50*	50*	50*	50*	31.9461
0276	71	Male	Esophageal cancer	50*	32.8649	50*	36.4727	50*	50*	35.3933	33.2273
0281	65	Male	Esophageal cancer	50*	35.376	38.73	35.3022	33.537	34.9316	36.7497	28.4182
0291	59	Male	Esophageal cancer	50*	34.9633	36.3289	49.9079	50*	50*	42.62	31.6694
0400	70	Male	Esophageal cancer	50*	34.6735	38.2997	50*	46.9953	50*	34.6349	33.0927
0401	67	Male	Esophageal cancer	50*	36.1541	36.056	38.4942	37.2235	34.5584	38.2354	31.8941
0410	70	Male	Esophageal cancer	50*	35.186	37.4738	36.1922	37.7011	45.6697	50*	30.9907
0428	67	Male	Esophageal cancer	50*	41.7045	50*	48.9209	50*	50*	50*	32.9522
0464	77	Male	Esophageal cancer	50*	44.5708	37.2137	50*	50*	50*	50*	33.6934
0478	73	Male	Esophageal cancer	50*	42.9131	35.9085	43.1404	39.9874	50*	40.6513	32.4532
0489	63	Male	Esophageal cancer	50*	50*	50*	49.7836	50*	50*	50*	33.2762
0493	70	Male	Esophageal cancer	50*	50*	50*	50*	39.4096	50*	39.3404	33.9867
0536	75	Female	Esophageal cancer	40.9135	38.1831	50*	47.8338	50	50*	50*	32.8531
0567	66	Female	Esophageal cancer	50*	49.5849	36.0657	46.2531	43.8208	50*	50*	33.7512
5783	85	Female	Esophageal cancer	50*	45.8307	37.6842	35.378	39.1125	50*	37.8332	31.6074
5785	71	Male	Esophageal cancer	45.3406	39.5532	50*	50*	50*	50*	50*	32.3995
5792	69	Male	Esophageal cancer	50*	46.2673	36.2196	40.0915	50*	50*	50*	33.546
5805	69	Male	Esophageal cancer	50*	34.361	36.3387	50*	39.6379	50*	35.6957	33.2167
5813	64	Male	Esophageal cancer	32.1835	30.8771	37.6402	32.8792	37.4864	33.0141	31.6973	32.0308
5831	79	Male	Esophageal cancer	43.09	39.9477	35.4664	37.1084	37.2703	41.1028	50*	32.2707
5832	72	Male	Esophageal cancer	50*	35.4999	36.7573	38.142	50*	50*	50*	32.7427
5848	79	Female	Esophageal cancer	50*	31.1256	34.9097	34.2186	35.219	33.0022	32.2633	32.863
5872	77	Male	Esophageal cancer	50*	38.5033	39.5028	40.7359	50*	50*	50*	32.869
5878	68	Male	Esophageal cancer	50*	34.6859	50*	43.6247	50*	50*	36.5329	32.3716
5989	61	Female	Esophageal cancer	50*	35.8085	50*	50*	50*	50*	50*	38.6395
0045	68	Female	Esophageal cancer	50*	40.0099	36.1463	40.4767	41.4038	50*	50*	32.525
0082	58	Male	Esophageal cancer	50*	35.2752	37.2573	38.2103	50*	50*	38.369	32.1695
0093	84	Female	Esophageal cancer	50*	35.4415	34.7896	44.3211	38.2044	39.4638	50*	32.8067
0122	66	Male	Esophageal cancer	50*	50*	50*	50*	50	50*	50*	33.2814
0152	67	Male	Esophageal cancer	50*	39.3954	39.011	41.512	50*	50*	42.7972	31.7023
0169	74	Male	Esophageal cancer	36.6907	34.5248	36.1821	43.3133	40.6535	50*	35.1221	32.0468
0181	73	Male	Esophageal cancer	50*	33.7958	50*	37.1581	50*	50*	50*	31.5253
5796	64	Male	Esophageal cancer	50*	35.2728	50*	50*	50*	50*	50*	33.5615
5829	70	Female	Esophageal cancer	50*	38.2298	36.8871	50*	41.56	50*	50*	33.1782
5896	74	Male	Esophageal cancer	50*	40.8194	50*	48.2847	42.4589	50*	50*	33.8675
5980	66	Male	Esophageal cancer	50*	50*	50*	37.2997	50*	50*	41.6363	33.8497
0009	74	Male	Esophageal cancer	50*	36.9534	50*	38.7072	50*	50*	50*	33.599
0297	66	Male	Esophageal cancer	50*	44.4133	50*	50*	41.2955	50*	50*	32.9481
0346	53	Male	Esophageal cancer	46.5555	50*	36.8626	43.1961	50*	50*	37.3053	34.1928
5803	56	Male	Esophageal cancer	50*	38.9493	37.965	50*	50*	50*	50*	33.572
5972	58	Female	Esophageal cancer	46.7208	50	50*	50*	47.2534	50*	50*	33.3552
9598	60	Female	Control	50*	40.5201	40.2773	37.6759	40.8752	50*	50*	31.9376
9599	41	Female	Control	42.815	39.8159	37.9193	36.3592	40.0467	50*	40.7665	32.3106
9600	85	Male	Control	50*	37.8289	35.4459	36.4338	50*	50*	50*	32.4183
9601	51	Female	Control	50*	50*	50*	44.467	44.4548	50*	44.8612	32.894
9602	53	Female	Control	43.1045	40.318	35.8592	36.3992	50*	50*	50*	31.9502
9603	52	Female	Control	50*	35.0168	50	50*	40.6196	50*	50*	33.929
9604	55	Female	Control	50*	46.8266	39.6303	41.3374	50*	50*	36.4006	32.5313
9605	55	Female	Control	50*	36.5814	50*	42.2754	50*	50*	50*	32.2955
9606	68	Male	Control	50*	42.5479	50*	48.8499	43.3933	50*	50*	34.1914
9607	54	Female	Control	50*	50*	34.9952	47.2373	43.0993	50*	50*	33.8853
9608	64	Female	Control	50*	35.5708	37.2017	36.8738	50*	50*	43.0232	31.7039
9609	65	Male	Control	50*	36.8036	50*	39.4826	38.3616	50*	50*	31.0222
9610	54	Female	Control	50*	50*	50*	36.9558	41.405	50*	50*	32.2695
9611	55	Female	Control	45.1593	40.6183	35.1751	35.6848	38.8232	50*	38.7039	32.2582
9612	57	Female	Control	41.5203	40.7383	38.1658	42.9382	50*	37.1951	50*	32.7339
9613	72	Male	Control	50*	39.4234	37.3318	48.8188	50*	50*	50*	32.981
9614	59	Female	Control	50*	43.228	36.2119	46.1518	50*	50*	50*	32.5255
9615	78	Male	Control	50*	50*	50*	46.6316	50*	50*	50*	32.8487
9616	69	Female	Control	50*	41.1841	38.7726	38.199	38.5326	50*	50*	32.4634
9617	77	Female	Control	50*	39.0298	36.9234	39.034	50*	50*	41.8192	32.3573
9618	74	Female	Control	50*	40.2946	50*	36.5205	50*	50*	50	32.2542
9619	41	Female	Control	50*	50*	38.535	38.4517	36.9526	41.2035	50	33.0402
9620	82	Male	Control	40.6262	33.1781	33.8468	37.1592	50*	50*	35.6761	29.7712
9621	43	Female	Control	50*	50	50*	43.1359	50*	50*	50*	33.648
9623	55	Male	Control	50*	39.2954	37.8519	50*	50*	50*	50*	33.1632
9624	81	Male	Control	50*	38.9282	50*	50*	50*	50*	50*	33.4194
9625	76	Male	Control	41.504	39.9196	50*	43.5684	50*	50*	50*	32.5174
9626	64	Female	Control	50*	50*	50*	44.3824	38.8477	49.1835	50*	32.9671
9627	60	Male	Control	40.2071	38.366	35.4517	34.8348	37.4812	45.0807	43.5023	31.0018
9628	58	Female	Control	50*	50*	50*	39.5837	50*	50*	50*	33.8849
9629	33	Male	Control	50*	37.4252	50*	41.5471	50*	50*	38.7118	32.4381
9630	55	Female	Control	50*	38.8839	37.6172	50*	50*	50*	50*	34.1793
9631	65	Male	Control	50*	46.8086	50*	45.1926	50*	50*	50*	32.9169
9632	55	Female	Control	50*	50*	38.0531	50*	50*	50*	50*	33.6179
9633	65	Female	Control	50*	42.4906	50*	50*	50*	50*	50*	33.3944
9634	65	Male	Control	50*	46.585	50*	49.8749	37.9323	50*	50*	32.7704
9635	72	Female	Control	50*	38.7898	40.3233	36.5889	48.37	50*	50*	32.9436
9636	51	Female	Control	40.7921	38.8525	43.9931	35.6478	50*	50*	50*	31.4352
9637	62	Male	Control	50*	40.1696	50*	50*	40.8022	42.5768	50*	33.1705
9638	56	Female	Control	45.8981	36.9676	35.9423	37.6317	36.8199	43.4381	36.2286	30.9507
9639	74	Male	Control	49.8977	50*	50*	42.647	39.5295	49.1481	50*	32.1581
9640	52	Female	Control	50*	39.2416	37.0726	37.6746	36.5999	40.9556	40.1354	31.4189
9641	62	Male	Control	46.8904	41.0651	36.075	35.7586	38.7862	50*	50*	31.9064
9642	65	Male	Control	50*	34.8407	50*	35.8444	38.298	50*	50*	32.1986
9643	52	Female	Control	50*	46.6672	36.3652	41.806	42.2575	50*	50*	32.461
9644	61	Male	Control	50*	40.0346	36.2073	39.1035	39.6788	50*	50*	32.7022
9645	61	Female	Control	50*	50*	36.8655	38.856	40.158	45.1299	50*	32.9139
9646	67	Male	Control	50*	37.6931	49.391	37.1761	41.4624	50*	50*	32.2561
9647	48	Female	Control	50*	37.2834	50*	36.3678	39.483	50*	39.0703	31.9054
9648	65	Male	Control	50*	39.8499	41.1971	35.0248	38.8044	50*	50*	32.2098
9649	48	Male	Control	41.6216	45.7201	37.0466	36.297	36.8798	40.6023	38.3229	32.2801
9650	57	Female	Control	50*	39.2632	50*	46.2105	50*	50*	50*	32.9575
9651	35	Male	Control	50*	50*	36.2911	41.3747	50*	50*	50*	32.837
9652	64	Male	Control	50*	42.7647	50*	39.8568	50*	50*	50*	32.8597
9653	53	Female	Control	50*	41.1333	50*	50*	50*	50*	50*	32.4339
9654	74	Female	Control	50*	50*	36.1614	46.8183	46.6584	50*	50*	32.9012
9655	60	Female	Control	50*	39.6355	50*	40.2842	50	50*	50*	33.4051
9656	43	Male	Control	50*	50*	50*	41.2029	38.9403	50*	50*	32.8044
9657	62	Male	Control	50*	36.6084	36.1194	42.1276	46.6746	50*	50*	31.956
9658	53	Female	Control	50*	39.717	37.1301	50*	50	50*	37.1499	32.9334
9659	55	Female	Control	50*	40.1109	50*	45.5638	50	50*	50*	31.9411
9660	67	Female	Control	50*	50*	37.5679	50*	46.9452	50*	50*	33.7664
9661	57	Female	Control	50*	42.6899	50*	50*	50*	50*	50*	32.4822
9662	76	Male	Control	50*	42.8999	50*	39.6583	50*	50*	50*	32.0166
9663	58	Female	Control	50*	50*	50*	39.7308	50*	50*	50*	32.9139
9664	53	Female	Control	50*	35.7975	50*	50*	50*	50*	50*	33.1936
9665	56	Female	Control	50*	35.8584	50*	40.3311	38.8495	50*	41.9839	31.9534
9666	59	Female	Control	50*	41.0027	50*	50*	50*	50*	50*	32.8953
9667	70	Female	Control	50*	40.7059	50*	50*	50*	50*	42.2391	32.6605
9668	68	Male	Control	50*	43.8577	50*	50*	50*	50*	50*	33.8545
9669	54	Female	Control	50*	50*	37.4861	41.2144	50*	50*	50*	32.819
9670	60	Female	Control	50*	50*	39.8643	50*	50*	50*	50*	33.1685
9671	67	Male	Control	50*	37.9558	50*	48.9165	50*	50*	50*	32.0251
9672	64	Female	Control	50*	38.2451	50*	50*	50*	50*	50*	32.3524
9673	53	Male	Control	50*	37.5662	50*	38.9318	36.479	44.7417	50*	32.112
9674	63	Male	Control	50*	38.9016	36.5696	45.3085	50*	50*	50*	32.4934
9675	61	Male	Control	50*	42.3195	36.8078	44.3379	50*	50*	39.0592	31.9467
9676	66	Male	Control	50*	39.9842	36.8993	40.3215	50*	50*	50*	32.8697
9677	34	Female	Control	50*	50*	50*	45.145	41.7173	50*	50*	32.9731
9678	68	Female	Control	50*	37.5311	38.2887	46.7555	41.7488	50*	38.5179	32.1389
9679	47	Female	Control	50*	39.3071	50*	40.0985	40.7983	50*	37.1832	32.0653
9680	65	Female	Control	50*	40.6728	50*	40.3188	43.9154	50*	50*	32.9642
9681	58	Female	Control	38.9407	37.8076	50*	41.3406	38.5861	50*	42.6848	32.5721
9682	35	Female	Control	40.9536	40.2703	34.8735	42.3156	50*	50*	44.1661	32.9819
9683	77	Male	Control	50*	37.9616	50	36.156	38.0929	41.5492	50*	31.9595
9684	66	Female	Control	50*	43.1588	37.7164	41.3119	39.7875	39.9845	50*	32.6263
9685	62	Female	Control	46.7631	39.5874	50*	38.6651	36.1682	39.3163	39.6258	32.329
9686	64	Male	Control	44.7096	45.0191	37.1612	38.583	43.8247	50*	50*	32.9196
9687	62	Male	Control	50*	38.5855	37.5679	38.5599	40.4948	50*	50*	32.219
9688	34	Male	Control	39.2848	46.9159	36.8379	49.3073	50*	50*	50*	32.4271
9689	54	Female	Control	50*	35.6715	34.6695	33.9308	36.8346	50*	43.6679	30.7293
9690	61	Female	Control	50*	39.1079	35.7093	37.6402	43.0215	50*	50*	32.0207
9691	51	Female	Control	50*	45.5298	35.1023	35.2685	40.1375	40.1241	43.9793	32.3943
9692	72	Male	Control	50*	38.4374	40.101	35.7225	39.1017	47.1679	38.1532	31.7744
9693	69	Female	Control	50*	36.641	37.2281	34.7244	36.8496	42.2833	50*	31.3045
9694	28	Male	Control	50*	37.0377	38.3025	36.4682	50*	50*	50*	32.2928
9695	58	Male	Control	50*	37.0708	50*	37.5315	36.6641	38.1384	38.034	32.096
9696	51	Male	Control	50*	42.1912	37.1384	46.5672	50*	50*	50*	33.0889
9697	54	Female	Control	50*	37.7063	35.15	38.3023	50*	50*	50*	31.8583
9698	61	Male	Control	50*	50*	50*	41.3614	50*	50*	50*	32.9524
9699	90	Male	Control	50*	41.8675	37.7426	41.2959	50*	50*	39.8651	32.4891
		50*: Ct values were set to the maximal PCR cycle numbers of 50 for samples with no amplification signals in qMSP reaction.

## Sheet: Supplemental Table3
Supplemental Table3. The Ct values of each subjects in validation cohort.
Sample ID	Age	Gender	Group	ZNF582	FAM19A4	ACTB
00303	84	Male	Esophageal cancer	28.6087	28.5786	24.4113
00373	64	Male	Esophageal cancer	34.4229	32.8356	30.5432
00378	65	Female	Esophageal cancer	35.8267	36.3332	31.5194
00402	75	Male	Esophageal cancer	28.7883	29.5333	26.1466
00537	83	Male	Esophageal cancer	37.1132	39.4227	32.7872
00538	75	Male	Esophageal cancer	38.1394	37.329	33.8966
00550	70	Female	Esophageal cancer	50*	50*	33.8661
00551	72	Male	Esophageal cancer	50*	36.488	32.6131
00554	79	Female	Esophageal cancer	37.4402	34.4673	32.4955
00562	74	Male	Esophageal cancer	37.5363	35.5857	32.4923
00563	68	Male	Esophageal cancer	38.2022	42.3013	32.912
00574	65	Female	Esophageal cancer	33.8536	34.8335	30.4127
00578	85	Male	Esophageal cancer	50*	36.4334	33.1304
00579	78	Male	Esophageal cancer	50*	34.1418	28.1712
00580	62	Female	Esophageal cancer	50*	32.9521	30.8118
00581	66	Male	Esophageal cancer	50*	36.8261	32.4346
00584	68	Female	Esophageal cancer	36.1473	50*	33.278
00587	53	Male	Esophageal cancer	35.9874	37.076	30.0692
00589	72	Female	Esophageal cancer	50*	34.6652	32.6271
00592	75	Male	Esophageal cancer	36.3874	36.6046	29.4594
00352	54	Female	Gastric cancer	50*	35.536	34.4692
00353	71	Female	Gastric cancer	36.1717	50*	32.8355
00354	58	Male	Gastric cancer	50*	38.8982	34.5696
00478	79	Male	Gastric cancer	35.8503	42.9206	31.4958
00479	77	Male	Gastric cancer	36.0238	35.6118	31.397
00480	68	Male	Gastric cancer	50*	38.1504	29.4675
00483	55	Male	Gastric cancer	36.019	48.5529	31.7999
00484	32	Male	Gastric cancer	38.5928	39.4076	30.8208
00575	57	Male	Gastric cancer	50*	38.6978	31.9119
00576	83	Female	Gastric cancer	34.3007	33.7847	29.0045
00476	67	Female	Colorectal cancer	35.5615	35.917	31.868
00477	71	Male	Colorectal cancer	50*	50*	32.6231
00545	68	Female	Colorectal cancer	35.6331	39.245	32.275
00553	71	Male	Colorectal cancer	50*	40.306	31.805
00561	74	Male	Colorectal cancer	37.2977	41.6094	32.9219
00568	46	Male	Colorectal cancer	50*	38.1861	31.1611
00570	70	Female	Colorectal cancer	50*	37.2138	31.0575
00571	70	Male	Colorectal cancer	37.7006	50*	31.4841
00573	66	Male	Colorectal cancer	35.6967	33.4526	33.5464
00582	64	Male	Colorectal cancer	40.3457	50*	34.13
00496	31	Male	Control	35.5745	38.8637	31.0946
00497	29	Female	Control	50*	42.964	32.486
00498	28	Female	Control	39.4233	42.5038	32.8481
00499	24	Male	Control	36.473	50*	32.5591
00500	25	Female	Control	50*	44.74	33.5921
00501	59	Male	Control	38.0599	38.7154	30.8708
00502	26	Female	Control	50*	50*	33.0861
00506	27	Female	Control	50*	50*	32.8307
00508	58	Female	Control	50*	40.9705	32.9588
00509	26	Male	Control	50*	36.667	33.1454
00510	26	Female	Control	50*	50*	33.196
00514	25	Female	Control	35.8558	39.1469	31.3122
00515	26	Female	Control	50*	36.4888	33.1799
00516	27	Female	Control	50*	50*	33.3661
00517	23	Female	Control	38.0115	50*	34.1098
00518	31	Female	Control	38.1124	36.616	32.2377
00521	44	Female	Control	50*	50*	33.2837
00523	35	Female	Control	50*	50*	32.4325
00524	30	Female	Control	50*	47.1887	33.3418
00525	26	Male	Control	50*	39.5583	31.9062
